# Supplementary material for: A Bischler-Napieralski and homo-Mannich sequence enables diversified syntheses of sarpagine alkaloids and analogues
Source: Nat Commun. 2023 Sep 9;14:5560. doi: 10.1038/s41467-023-41268-9 (PMC10492809; doi:10.1038/s41467-023-41268-9)
Supplement: Supplementary file 4 — Source Data [file 41467_2023_41268_MOESM4_ESM.xlsx]

## Sheet: MTT IC50
	MIA PaCa-2			MDA-MB-231			Hela			A549			MCF-7			CT-26			HCT-116			A375			BEAS-2B
vellosimine (4)	35.92	29.58	32.25	23.01	18.19	22.25	27.5	22.58	22.25	22.17	26.13	21.39	38.92	42.7	36.02	18.87	23.22	18.52	29.62	25.16	27.75	32.11	26.19	27.48	>100	>100	>100
Na-methylvellosimine (5)	29.25	23.51	27.31	20.44	22.82	18.81	24.52	21.88	20.44	23.12	18.99	20.44	44.71	40.76	39.85	19.55	20.69	23.82	25.24	22.48	23.02	29.21	25.87	27.78	>100	>100	>100
alkaloids 6−10	>50	>50	>50	>50	>50	>50	>50	>50	>50	>50	>50	>50	>50	>50	>50	>50	>50	>50	>50	>50	>50	>50	>50	>50	>100	>100	>100
15ad	12.35	14.02	10.05	3.01	3.83	2.38	5.18	4.35	3.58	9.24	12.05	10.03	10.54	14.02	9.22	10.02	7.29	7.11	6.65	4.08	5.02	5.01	2.69	3.01	>100	>100	>100
15ae	39.94	44.06	36.82	25.08	24.32	26.82	34.52	31.27	30.42	44.11	40.92	43.57	35.22	29.71	31.41	32.81	27.52	30.04	30.02	26.12	27.89	23.56	17.14	20.51	>100	>100	>100
15af	20.52	23.01	17.02	5.02	7.05	4.11	9.81	7.52	8.35	17.02	12.53	14.88	15.02	20.13	19.18	13.85	18.78	14.82	11.68	8.41	9.85	6.87	9.41	6.25	>100	>100	>100
15ag	24.98	21.33	21.98	8.05	9.71	8.01	11.83	9.92	7.92	20.11	15.27	19.11	22.55	21.59	18.51	20.01	15.75	16.11	14.02	13.02	10.28	10.43	7.82	8.4	>100	>100	>100
15ai	7.92	10	7.05	1.68	2.11	2.31	3.02	2.02	3.81	14.55	12.54	11.85	16.02	12.83	12.88	7.11	5.83	4.99	6.28	3.83	4.24	2.78	1.96	3.18	>100	>100	>100
15aj	24.19	22.14	26.04	16.42	11.54	14.1	21.32	16.84	18.31	28.46	27.42	22.62	33.53	28.09	29.18	23.66	23.17	26.01	20.07	20.32	16.24	15.72	11.18	13.42	>100	>100	>100
15al-15ap	>50	>50	>50	>50	>50	>50	>50	>50	>50	>50	>50	>50	>50	>50	>50	>50	>50	>50	>50	>50	>50	>50	>50	>50	>100	>100	>100
15aq	22.15	19.52	18.88	10.1	8.05	6.22	12.44	9.52	10.62	22.22	18.15	17.12	24.28	27.21	22.8	15.88	17.24	14.05	12.25	8.29	10.29	9.41	6.42	6.61	>100	>100	>100
15ar	14.91	13.01	12.02	5.08	4.02	4.8	7.46	6.04	4.98	16.52	14.04	11.68	19.86	15.68	17.73	10.89	8.18	9.11	8.05	5.83	7.01	5.71	3.87	4.03	>100	>100	>100

## Sheet: Cell death assay
	Control	Z-VAD	Nerco-1	15ai	15ai + Z-VAD	15ai + Nerco-1
Percentage of viability	99.4032	95.4676	92.8182	24.8864	27.5454	23.1364
	101.823	95.1774	91.0455	22.4659	26.0909	26.3636
	98.0645	97.6774	90.2121	23.1704	28.2235	28.9659
	Control	Fer-1	NAC	15ai	15ai + Fer-1	15ai + NAC
Percentage of viability	102.403	95.4678	96.8182	18.8864	80.5455	73.1364
	102.823	99.1774	102.046	18.4659	88.0909	75.3636
	95.0645	105.677	108.212	21.1704	78.2235	78.9659

## Sheet: GSH 
	Control	2	4	8
GSH levels (% of control)	100	84.56	61.56	23.21
	108.541	80.51	52.357	27.587
	97.995	78.85	54.35	22.5
